# Supplementary material for: Redetermination of 2,4,6-tricyclo­hexyl-1,3,5-trioxane
Source: Acta Crystallogr Sect E Struct Rep Online. 2008 Jun 19;64(Pt 7):o1301. doi: 10.1107/S1600536808018084 (PMC2961819; doi:10.1107/S1600536808018084)
Supplement: Supplementary file 1 [file e-64-o1301-sup1.cif]

##############################################################################
###                                                                        ###
###        Electronic paper (Acta Crystallographica Section E)             ###
###                                                                        ###
##############################################################################
#                                                                            #
# This CIF contains the data in a paper accepted for publication in Acta     #
# Crystallographica Section E. It conforms to the requirements of Notes      #
# for Authors for Section E, and has been peer reviewed under the auspices   #
# of the IUCr Commission on Journals.                                        #
#                                                                            #
# Full details of the Crystallographic Information File format               #
# are given in the paper "The Crystallographic Information File (CIF):       #
# a New Standard Archive File for Crystallography" by S. R. Hall, F. H.      #
# Allen and I. D. Brown [Acta Cryst. (1991), A47, 655-685].                  #
#                                                                            #
# The current version of the core CIF dictionary is obtainable from          #
# ftp://ftp.iucr.org/pub/cif_core.dic. The current version number is 2.4.    #
#                                                                            #
# Software is freely available for graphical display of the structure(s) in  #
# this CIF.  For information consult the CIF home page http://www.iucr.org/  #
# cif/home.html                                                              #
#                                                                            #
# This file may be used for bona fide research purposes within the           #
# scientific community so long as proper attribution is given to the journal # 
# article from which it was obtained.                                        #
#                                                                            #
##############################################################################
                                             
data_I
_audit_creation_method     SHELXL97
_chemical_name_systematic
;
2,4,6-tricyclohexyl-1,3,5-trioxane
;
_chemical_name_common     ?
_chemical_formula_moiety     'C21 H36 O3'
_chemical_formula_sum     'C21 H36 O3'
_chemical_formula_iupac     'C21 H36 O3'
_chemical_formula_weight     336.50
_chemical_melting_point     435.0(10)
_symmetry_cell_setting     hexagonal
_symmetry_space_group_name_H-M     'P 63 c m'
_symmetry_space_group_name_Hall     'P 6c -2'
loop_
    _symmetry_equiv_pos_as_xyz
    'x, y, z'
    'x-y, x, z+1/2'
    '-y, x-y, z'
    '-x, -y, z+1/2'
    '-x+y, -x, z'
    'y, -x+y, z+1/2'
    '-x+y, y, z+1/2'
    'x, x-y, z+1/2'
    '-y, -x, z+1/2'
    'y, x, z'
    'x-y, -y, z'
    '-x, -x+y, z'
_cell_length_a     11.8542(3)
_cell_length_b     11.8542(3)
_cell_length_c     7.9908(3)
_cell_angle_alpha     90.00
_cell_angle_beta     90.00
_cell_angle_gamma     120.00
_cell_volume     972.44(5)
_cell_formula_units_Z     2
_cell_measurement_reflns_used     25
_cell_measurement_theta_min     3.0
_cell_measurement_theta_max     25.0
_cell_measurement_temperature     298
_exptl_crystal_description     plate
_exptl_crystal_colour     colourless
_exptl_crystal_size_max     0.21
_exptl_crystal_size_mid     0.18
_exptl_crystal_size_min     0.08
_exptl_crystal_density_diffrn     1.149
_exptl_crystal_density_meas     ?
_exptl_crystal_density_method     'not measured'
_exptl_crystal_F_000     372
_exptl_absorpt_coefficient_mu     0.074
_exptl_absorpt_correction_type     none
_exptl_absorpt_process_details     ?
_exptl_absorpt_correction_T_min     ?
_exptl_absorpt_correction_T_max     ?
_diffrn_radiation_type     MoK\a
_diffrn_radiation_wavelength     0.71073
_diffrn_radiation_source     'fine-focus sealed tube'
_diffrn_radiation_monochromator     graphite
_diffrn_measurement_device_type     'Enraf--Nonius CAD-4'
_diffrn_measurement_method     \w/2\q
_diffrn_detector_area_resol_mean     ?
_diffrn_reflns_number     1372
_diffrn_reflns_av_R_equivalents     0.026
_diffrn_reflns_av_sigmaI/netI     0.022
_diffrn_reflns_theta_min     3.44
_diffrn_reflns_theta_max     27.49
_diffrn_reflns_theta_full     25.0
_diffrn_measured_fraction_theta_max     0.975
_diffrn_measured_fraction_theta_full     0.995
_diffrn_reflns_limit_h_min     1
_diffrn_reflns_limit_h_max     15
_diffrn_reflns_limit_k_min     -15
_diffrn_reflns_limit_k_max     0
_diffrn_reflns_limit_l_min     -10
_diffrn_reflns_limit_l_max     10
_diffrn_standards_number     2
_diffrn_standards_interval_count     ?
_diffrn_standards_interval_time     150
_diffrn_standards_decay_%     0.1
_reflns_number_total     439
_reflns_number_gt     382
_reflns_threshold_expression     I>2\s(I)
_refine_ls_structure_factor_coef     Fsqd
_refine_ls_matrix_type     full
_refine_ls_R_factor_all     0.044
_refine_ls_R_factor_gt     0.035
_refine_ls_wR_factor_gt     0.093
_refine_ls_wR_factor_ref     0.096
_refine_ls_goodness_of_fit_ref     1.181
_refine_ls_restrained_S_all     1.179
_refine_ls_number_reflns     439
_refine_ls_number_parameters     43
_refine_ls_number_restraints     1
_refine_ls_hydrogen_treatment     constr
_refine_ls_weighting_scheme     calc
_refine_ls_weighting_details
       'calc w = 1/[\s^2^(Fo^2^)+(0.0528P)^2^+0.1112P] where P=(Fo^2^+2Fc^2^)/3'
_atom_sites_solution_hydrogens     geom
_atom_sites_solution_primary     direct
_atom_sites_solution_secondary     difmap
_refine_ls_shift/su_max     0.000
_refine_ls_shift/su_mean     0.000
_refine_diff_density_max     0.170
_refine_diff_density_min     -0.170
_refine_ls_extinction_method     none
_refine_ls_extinction_coef     ?
loop_
    _atom_type_symbol
    _atom_type_description
    _atom_type_scat_dispersion_real
    _atom_type_scat_dispersion_imag
    _atom_type_scat_source
    'C' 'C' 0.0033 0.0016
                         'International Tables Vol C Tables 4.2.6.8 and 6.1.1.4'
    'H' 'H' 0.0000 0.0000
                         'International Tables Vol C Tables 4.2.6.8 and 6.1.1.4'
    'O' 'O' 0.0106 0.0060
                         'International Tables Vol C Tables 4.2.6.8 and 6.1.1.4'
    'N' 'N' 0.0061 0.0033
                         'International Tables Vol C Tables 4.2.6.8 and 6.1.1.4'
    'Cl' 'Cl' 0.1484 0.1585
                         'International Tables Vol C Tables 4.2.6.8 and 6.1.1.4'
_computing_data_collection     'CAD-4 Software (Enraf--Nonius, 1989)'
_computing_cell_refinement     'CAD-4 Software (Enraf--Nonius, 1989)'
_computing_data_reduction     'CAD-4 SDP (Frenz, 1978)'
_computing_structure_solution     'SHELXS97 (Sheldrick, 2008)'
_computing_structure_refinement     'SHELXL97 (Sheldrick, 2008)'
_computing_molecular_graphics     'ORTEP-3 for Windows (Farrugia, 1997)'
_computing_publication_material     'PARST95 (Nardelli, 1995)'
loop_
    _atom_site_type_symbol
    _atom_site_label
    _atom_site_fract_x
    _atom_site_fract_y
    _atom_site_fract_z
    _atom_site_U_iso_or_equiv
    _atom_site_adp_type
    _atom_site_calc_flag
    _atom_site_refinement_flags
    _atom_site_occupancy
    _atom_site_disorder_assembly
    _atom_site_disorder_group
    O O1 1.0000 0.88684(11) 0.6920(2) 0.0148(4) Uani d S 1 . .
    C C1 0.88552(16) 0.88552(16) 0.7497(3) 0.0145(6) Uani d S 1 . .
    H H1 0.8819 0.8819 0.8722 0.017 Uiso calc SR 1 . .
    C C2 0.76794(17) 0.76794(17) 0.6771(3) 0.0162(5) Uani d S 1 . .
    H H2 0.7743 0.7743 0.5549 0.019 Uiso calc SR 1 . .
    C C3 0.76350(16) 0.64144(15) 0.7298(2) 0.0208(5) Uani d . 1 . .
    H H31 0.8430 0.6440 0.6945 0.025 Uiso calc R 1 . .
    H H32 0.7582 0.6339 0.8508 0.025 Uiso calc R 1 . .
    C C4 0.64605(15) 0.52264(14) 0.6519(3) 0.0257(5) Uani d . 1 . .
    H H41 0.6559 0.5258 0.5312 0.031 Uiso calc R 1 . .
    H H42 0.6430 0.4438 0.6917 0.031 Uiso calc R 1 . .
    C C5 0.51833(18) 0.51833(18) 0.6966(3) 0.0233(6) Uani d S 1 . .
    H H51 0.5020 0.5020 0.8155 0.028 Uiso calc SR 1 . .
    H H52 0.4471 0.4471 0.6369 0.028 Uiso calc SR 1 . .
loop_
    _atom_site_aniso_label
    _atom_site_aniso_U_11
    _atom_site_aniso_U_22
    _atom_site_aniso_U_33
    _atom_site_aniso_U_12
    _atom_site_aniso_U_13
    _atom_site_aniso_U_23
    O1 0.0117(7) 0.0142(6) 0.0176(11) 0.0058(4) 0.000 -0.0021(5)
    C1 0.0153(9) 0.0153(9) 0.0142(14) 0.0087(8) 0.0007(7) 0.0007(7)
    C2 0.0147(8) 0.0147(8) 0.0189(14) 0.0072(8) 0.0010(8) 0.0010(8)
    C3 0.0171(7) 0.0166(8) 0.0300(13) 0.0095(6) -0.0013(7) 0.0025(7)
    C4 0.0186(8) 0.0143(7) 0.0428(14) 0.0072(6) -0.0014(8) -0.0001(8)
    C5 0.0164(8) 0.0164(8) 0.0315(17) 0.0041(9) 0.0041(9) 0.0041(9)
_geom_special_details
;
All e.s.d.'s (except the e.s.d. in the dihedral angle between two l.s. planes)
are estimated using the full covariance matrix. The cell e.s.d.'s are taken
into account individually in the estimation of e.s.d.'s in distances, angles
and torsion angles; correlations between e.s.d.'s in cell parameters are only
used when they are defined by crystal symmetry. An approximate (isotropic)
treatment of cell e.s.d.'s is used for estimating e.s.d.'s involving l.s.
planes.
;
loop_
    _geom_bond_atom_site_label_1
    _geom_bond_atom_site_label_2
    _geom_bond_site_symmetry_2
    _geom_bond_distance
    _geom_bond_publ_flag
    O1 C1 . 1.426(3) ?
    C1 C2 . 1.509(3) ?
    C1 H1 . 0.9800 ?
    C2 C3 . 1.5328(18) ?
    C2 H2 . 0.9800 ?
    C3 C4 . 1.532(2) ?
    C3 H31 . 0.9700 ?
    C3 H32 . 0.9700 ?
    C4 C5 . 1.531(2) ?
    C4 H41 . 0.9700 ?
    C4 H42 . 0.9700 ?
    C5 H51 . 0.9700 ?
    C5 H52 . 0.9700 ?
loop_
    _geom_angle_atom_site_label_1
    _geom_angle_atom_site_label_2
    _geom_angle_atom_site_label_3
    _geom_angle_site_symmetry_1
    _geom_angle_site_symmetry_3
    _geom_angle
    _geom_angle_publ_flag
    C1 O1 C1 3_765 . 111.0(2) ?
    O1 C1 O1 5_675 . 109.12(19) ?
    O1 C1 C2 5_675 . 108.68(14) ?
    O1 C1 C2 . . 108.68(13) ?
    O1 C1 H1 5_675 . 110.1 ?
    O1 C1 H1 . . 110.1 ?
    C2 C1 H1 . . 110.1 ?
    C1 C2 C3 . . 111.23(12) ?
    C1 C2 H2 . . 108.2 ?
    C3 C2 H2 . . 108.2 ?
    C4 C3 C2 . . 111.01(14) ?
    C4 C3 H31 . . 109.4 ?
    C2 C3 H31 . . 109.4 ?
    C4 C3 H32 . . 109.4 ?
    C2 C3 H32 . . 109.4 ?
    H31 C3 H32 . . 108.0 ?
    C5 C4 C3 . . 111.40(16) ?
    C5 C4 H41 . . 109.3 ?
    C3 C4 H41 . . 109.3 ?
    C5 C4 H42 . . 109.3 ?
    C3 C4 H42 . . 109.3 ?
    H41 C4 H42 . . 108.0 ?
    C4 C5 H51 . . 109.3 ?
    C4 C5 H52 . . 109.3 ?
    H51 C5 H52 . . 108.0 ?
loop_
    _geom_torsion_atom_site_label_1
    _geom_torsion_atom_site_label_2
    _geom_torsion_atom_site_label_3
    _geom_torsion_atom_site_label_4
    _geom_torsion_site_symmetry_1
    _geom_torsion_site_symmetry_2
    _geom_torsion_site_symmetry_3
    _geom_torsion_site_symmetry_4
    _geom_torsion
    _geom_torsion_publ_flag
    C1 O1 C1 O1 3_765 . . 5_675 58.5(3) ?
    C1 O1 C1 C2 3_765 . . . 176.87(11) ?
    O1 C1 C2 C3 5_675 . . . 178.04(17) ?
    O1 C1 C2 C3 . . . . 59.4(2) ?
    C1 C2 C3 C4 . . . . -178.44(18) ?
    C2 C3 C4 C5 . . . . -56.1(2) ?
loop_
    _geom_hbond_atom_site_label_D
    _geom_hbond_atom_site_label_H
    _geom_hbond_atom_site_label_A
    _geom_hbond_site_symmetry_A
    _geom_hbond_distance_DH
    _geom_hbond_distance_HA
    _geom_hbond_distance_DA
    _geom_hbond_angle_DHA
    C1 H1 O1 6_565 0.98 2.56 3.534(3) 176.2
data_global
_journal_date_recd_electronic     2008-05-27
_journal_date_accepted     2008-06-13
_journal_name_full     'Acta Crystallographica, Section E'
_journal_year     2008
_journal_volume     64
_journal_issue      7
_journal_page_first     o1301
_journal_page_last     o1301
_journal_paper_category     QO
_journal_coeditor_code     LH2635
_publ_contact_author_name     'Dr Rodolfo Moreno-Fuquen'
_publ_contact_author_address
;
Departamento de Quimica
Facultad de Ciencias
Universidad del Valle
Apartado 25360
Santiago de Cali
Colombia
;
_publ_contact_author_email     rodimo26@yahoo.es
_publ_contact_author_fax     '57 23 392440'
_publ_contact_author_phone     '57 23 393248'
_publ_section_title
;
Redetermination of 2,4,6-tricyclohexyl-1,3,5-trioxane
;
loop_
    _publ_author_name
    _publ_author_address
    'Moreno-Fuquen, Rodolfo'
;
Departamento de Qu\'imica
Facultad de Ciencias
Universidad del Valle
Apartado 25360
Santiago de Cali
Colombia
;
    'Rios, Eunice'
;
Departamento de Qu\'imica
Facultad de Ciencias
Universidad del Quindio
Armenia
Colombia
;
    'Paredes, Rodrigo'
;
Departamento de Qu\'imica
Facultad de Ciencias
Universidad del Valle
Apartado 25360
Santiago de Cali
Colombia
;
    'Jaramillo, Luz Marina'
;
Departamento de Qu\'imica
Facultad de Ciencias
Universidad del Valle
Apartado 25360
Santiago de Cali,
Colombia
;
    'Zukerman-Schpector, Julio'
;
Departmento de Qu\'imica
Universidade Federal de S\~ao Carlos
S\~ao Carlos, SP
Brazil
;
_exptl_special_details
;
The PTSA reagent was purchased from Merck and the aldehydes used were obtained
from Aldrich. Column chromatography was performed using Merck silica gel grade
10181.
IR spectra were recorded on an ATI MATTSON spectrophotometer. ^1^H and ^13^C NMR
spectra were performed on a Bruker 300 MHz in CDCl~3~ solution using
tetramethylsilane as an internal reference. Chemical shifts are recorded in \d
values. Mass spectra were recorded on a Jeol JMS automas 150 spectrometer by
electron impact ionization at 70 eV.
;
