# Supplementary material for: Redetermination of 2,4,6-tricyclo­hexyl-1,3,5-trioxane
Source: Acta Crystallogr Sect E Struct Rep Online. 2008 Jun 19;64(Pt 7):o1301. doi: 10.1107/S1600536808018084 (PMC2961819; doi:10.1107/S1600536808018084)
Supplement: Supplementary file 2 [file e-64-o1301-Isup2.hkl]

# 
# Unique observed reflections after correcting 
# for dispersion and merging Friedel opposites 
# 
data_I
_shelx_title ' eunice' 
_shelx_refln_list_code          3 
_shelx_F_calc_maximum       74.75 
_exptl_crystal_F_000       744.00 
_reflns_d_resolution_high  0.7697 
 
loop_ 
 _symmetry_equiv_pos_as_xyz 
 'x, y, z' 
 'x-y, x, z+1/2' 
 '-y, x-y, z' 
 '-x, -y, z+1/2' 
 '-x+y, -x, z' 
 'y, -x+y, z+1/2' 
 '-x+y, y, z+1/2' 
 'x, x-y, z+1/2' 
 '-y, -x, z+1/2' 
 'y, x, z' 
 'x-y, -y, z' 
 '-x, -x+y, z' 
 
_cell_length_a    11.8542 
_cell_length_b    11.8542 
_cell_length_c     7.9908 
_cell_angle_alpha  90.000 
_cell_angle_beta   90.000 
_cell_angle_gamma 120.000 
 
loop_ 
 _refln_index_h 
 _refln_index_k 
 _refln_index_l 
 _refln_F_meas 
 _refln_F_sigma 
 _refln_A_calc 
 _refln_B_calc 
  -1   2   0      7.7469      0.1107     -7.9912      0.0000 
   0   2   0     43.8720      0.3678     45.2293      0.0000 
  -1   3   0     11.1601      0.0728     11.1007      0.0000 
   0   3   0     24.6640      0.2515    -25.6815      0.0000 
  -2   4   0     12.8877      0.1139     12.8118      0.0000 
  -1   4   0      5.6153      0.0979     -5.7452      0.0000 
   0   4   0      6.6007      0.0720     -6.4148      0.0000 
  -2   5   0     43.7721      0.2193    -42.5960      0.0000 
  -1   5   0      1.6669      0.1179     -1.7547      0.0000 
   0   5   0     16.5928      0.1308    -17.0474      0.0000 
  -3   6   0     73.7034      0.7785    -70.3748      0.0000 
  -2   6   0      8.2257      0.0542     -7.8776      0.0000 
  -1   6   0      7.9386      0.1367     -7.9211      0.0000 
   0   6   0     24.8137      0.2195     25.3272      0.0000 
  -3   7   0      5.7737      0.0626     -5.5858      0.0000 
  -2   7   0      6.2223      0.0625     -6.0359      0.0000 
  -1   7   0      5.5733      0.1221     -5.8746      0.0000 
   0   7   0      2.4914      0.2049     -2.2432      0.0000 
  -4   8   0      1.6392      0.2076     -0.9392      0.0000 
  -3   8   0     13.0091      0.1104    -12.4173      0.0000 
  -2   8   0     11.4122      0.0915     11.6982      0.0000 
  -1   8   0      2.0446      0.2237      0.7890      0.0000 
   0   8   0     69.0800      0.7331     69.3944      0.0000 
  -4   9   0      6.1806      0.1738     -5.9444      0.0000 
  -3   9   0      0.6118      1.0785      0.7636      0.0000 
  -2   9   0      2.7271      0.2054      2.4330      0.0000 
  -1   9   0     25.5942      0.3293     25.5823      0.0000 
   0   9   0     47.3962      0.4813     46.5571      0.0000 
  -5  10   0      2.6266      0.1593     -2.8643      0.0000 
  -4  10   0      1.6736      0.2436      1.6858      0.0000 
  -3  10   0      3.3254      0.2186      3.4876      0.0000 
  -2  10   0      8.5579      0.2647      8.1359      0.0000 
  -1  10   0      4.2862      0.1321      4.5444      0.0000 
   0  10   0      8.6986      0.1622      8.7672      0.0000 
  -5  11   0     22.2787      0.2093    -23.8935      0.0000 
  -4  11   0      2.3260      0.4115     -2.0513      0.0000 
  -3  11   0      1.6904      0.2550     -1.7719      0.0000 
  -2  11   0      7.8952      0.1112      7.9439      0.0000 
  -1  11   0      9.1373      0.1492      9.1789      0.0000 
   0  11   0      2.8727      0.4295      3.4450      0.0000 
  -6  12   0     12.5479      0.1910    -13.5207      0.0000 
  -5  12   0      2.9369      0.2426     -3.0669      0.0000 
  -4  12   0      0.0000      1.7001     -2.0870      0.0000 
  -3  12   0      5.9241      0.1771     -5.8167      0.0000 
  -2  12   0      6.6226      0.1382      6.2588      0.0000 
  -1  12   0      1.8445      0.5346     -0.4397      0.0000 
   0  12   0      3.6711      0.3399     -3.7169      0.0000 
  -6  13   0      4.3632      0.2779     -4.1591      0.0000 
  -5  13   0      5.6070      0.1931     -6.0993      0.0000 
  -4  13   0      0.0000      1.5236      0.5458      0.0000 
  -3  13   0      0.0000      1.4827     -0.7633      0.0000 
  -2  13   0      6.8401      0.1862     -6.8451      0.0000 
  -1  13   0      2.7461      0.3992      2.2825      0.0000 
   0  13   0      3.4383      0.5568     -3.4407      0.0000 
  -7  14   0      6.4189      0.2519     -5.9674      0.0000 
  -6  14   0      4.3059      0.2427      3.7540      0.0000 
  -5  14   0      3.0899      0.2591     -2.7808      0.0000 
  -4  14   0      0.0000      0.8151      0.6313      0.0000 
  -3  14   0     21.8010      0.3870    -20.8213      0.0000 
  -2  14   0      6.5937      0.2339     -6.2704      0.0000 
  -7  15   0      3.2867      3.0141     -3.4598      0.0000 
  -6  15   0      2.8270      0.6171      2.2118      0.0000 
  -5  15   0      0.7011      2.0485     -1.9255      0.0000 
  -1   2   1     70.9771      2.2375    -69.5683     27.3577 
  -1   3   1      8.0372      0.0667     -0.1131     -7.9508 
  -2   4   1     35.2796      0.2330    -29.0953     19.5222 
  -1   4   1     19.9792      0.1066     18.5639     -6.4639 
  -2   5   1     23.0477      0.1064      9.3273    -19.9156 
  -1   5   1     27.8764      0.1537     26.2326     -7.0845 
  -3   6   1     30.3706      0.1491      4.6750    -28.6750 
  -2   6   1      5.7969      0.0377     -5.3288     -0.1190 
  -1   6   1      5.0778      0.0448      2.8626     -4.2635 
  -3   7   1     16.6169      0.0619     14.9235     -5.0686 
  -2   7   1      1.9060      0.1107     -0.3026     -1.6355 
  -1   7   1     13.7953      0.0795    -14.0003      1.8636 
  -4   8   1     16.1421      0.1035     14.3603     -7.5540 
  -3   8   1      2.9949      0.0665      1.9227     -2.1756 
  -2   8   1      3.3725      0.0662     -3.1626     -1.0679 
  -1   8   1     24.1679      0.1522    -21.5278     10.4382 
  -4   9   1      8.5188      0.0726     -8.9197      2.0981 
  -3   9   1      3.2607      0.0851     -0.2921      3.3183 
  -2   9   1     16.7920      0.0828     15.8929     -6.0408 
  -1   9   1     14.5329      0.1417     13.0668     -6.2993 
  -5  10   1      9.0825      0.0830     -8.4907      5.1821 
  -4  10   1      4.1440      0.0617      3.9929     -2.8596 
  -3  10   1      1.8396      0.2019      0.9028      1.3456 
  -2  10   1      8.1945      0.1127      7.9917     -2.2286 
  -1  10   1     19.1589      0.1390    -17.8707      7.4314 
  -5  11   1      7.6428      0.0913      2.4246      6.9477 
  -4  11   1      3.0379      0.1347      2.1825     -2.0685 
  -3  11   1      1.9654      0.1728      1.1042      0.7795 
  -2  11   1      1.8015      0.2052     -0.7726     -1.3435 
  -1  11   1      2.5632      0.1925     -2.1169     -0.7707 
  -6  12   1      6.6242      0.1249     -1.1808      6.1551 
  -5  12   1     12.7801      0.1462    -12.4845      5.5968 
  -4  12   1      7.7431      0.1039     -7.4052      3.8115 
  -3  12   1      4.0363      0.1499      3.2829     -2.1684 
  -2  12   1      7.7160      0.1306     -6.7005      3.6762 
  -1  12   1      1.5203      0.6838     -1.3772      0.3367 
  -6  13   1      0.0000      1.1221      0.8981     -0.2585 
  -5  13   1      3.1745      0.2469     -3.0295      1.5199 
  -4  13   1      9.4939      0.1172      8.8852     -1.9471 
  -3  13   1      3.7825      0.1677      2.9692     -1.6585 
  -2  13   1      4.6122      0.2161     -4.8324      0.5580 
  -1  13   1     11.7150      0.2247     11.3610     -4.0452 
  -7  14   1      3.3552      0.2536     -0.7952      3.3516 
  -6  14   1      1.7547      0.4917     -0.9833      1.5751 
  -5  14   1      0.0000      1.1867     -0.3821     -0.3842 
  -4  14   1      2.0132      0.4346      0.8702     -0.4022 
  -3  14   1      6.7736      0.1468     -1.8838     -6.5716 
  -2  14   1      3.7277      0.2492      1.3353     -3.5112 
  -7  15   1     11.4973      0.2258     10.6726     -4.0939 
  -6  15   1      3.8421      0.2710     -3.9648      0.5055 
  -5  15   1      0.0000      1.4226      0.3932     -0.6604 
  -1   2   2      3.0194      0.1016     -0.8868     -3.2550 
   0   2   2     30.5410      0.2776    -20.3063     23.8035 
  -1   3   2      8.7819      0.0597     -8.5311     -2.5427 
   0   3   2     15.8950      0.1158      9.7714    -12.6232 
  -2   4   2     24.3320      0.1691    -22.2084     -9.1147 
  -1   4   2      7.8630      0.0762      7.7009      2.1965 
   0   4   2      7.1496      0.0693      5.5001      4.6155 
  -2   5   2     33.3336      0.1545     30.7225    -10.1279 
  -1   5   2     20.5811      0.1511     16.0912     11.9283 
   0   5   2      9.5539      0.0767      7.6330     -6.5316 
  -3   6   2     51.2250      0.2740     39.5882    -29.2282 
  -2   6   2      7.8421      0.0580      2.0395     -7.2916 
  -1   6   2      8.7159      0.0609      0.9174     -8.8051 
   0   6   2     18.1823      0.1198     -9.7649     15.9464 
  -3   7   2     10.3659      0.0803      9.6475      3.1462 
  -2   7   2      9.4002      0.0571     -0.9876     -9.4490 
  -1   7   2      4.3979      0.0582      3.9207     -2.5418 
   0   7   2      4.1401      0.0901     -1.4500     -4.0761 
  -4   8   2      5.6386      0.0660      2.6653      4.9086 
  -3   8   2      9.7319      0.0750      6.8728     -6.6532 
  -2   8   2      9.1249      0.0565     -5.0957      7.6725 
  -1   8   2      7.2416      0.0611     -5.8373     -4.5297 
   0   8   2     54.7785      0.4137    -45.2523     29.7831 
  -4   9   2      6.9894      0.0681      6.7138      1.3479 
  -3   9   2      1.9487      0.1463     -1.1342     -0.9797 
  -2   9   2      2.1846      0.1359     -0.8908      1.7434 
  -1   9   2     21.9284      0.1823    -20.1455      8.2287 
   0   9   2     37.4809      0.4353    -31.5602     20.5017 
  -5  10   2     12.5049      0.1064     10.8086      6.6502 
  -4  10   2      5.2523      0.0667     -4.5879     -2.7253 
  -3  10   2      3.8790      0.0908     -3.7472     -1.4593 
  -2  10   2      7.4416      0.1130     -6.1768      4.0973 
  -1  10   2      5.5514      0.1002     -5.6032     -0.1259 
   0  10   2      8.5275      0.1287     -8.0142      3.2230 
  -5  11   2     17.7382      0.1319     15.2758    -11.3286 
  -4  11   2      2.4764      0.1392      0.4850     -2.1794 
  -3  11   2      2.1264      0.2048      0.8176     -1.6746 
  -2  11   2      6.1645      0.0871     -4.4510      4.2084 
  -1  11   2      6.7927      0.1880     -5.1535      4.3740 
   0  11   2      3.1355      0.3135     -2.6965      1.4954 
  -6  12   2     10.6370      0.1260      9.1999     -6.4087 
  -5  12   2      8.1716      0.1141      7.1798      3.6242 
  -4  12   2      2.2720      0.5446      2.2948      1.2952 
  -3  12   2      4.7352      0.1539      2.7799     -3.6880 
  -2  12   2      8.5877      0.1095     -8.2635     -1.2878 
  -1  12   2      2.8547      0.2105     -1.2964     -2.1780 
   0  12   2      2.8871      0.3360      2.1704     -1.1589 
  -6  13   2      4.1548      0.1551      1.4537     -4.0252 
  -5  13   2      4.4738      0.4891      3.9311     -2.2071 
  -4  13   2      5.4933      0.1540      2.9272      4.7695 
  -3  13   2      4.3041      0.1571      3.5225      2.8559 
  -2  13   2      5.3530      0.1640      3.9111     -3.7479 
  -1  13   2      6.2571      0.1694      2.4969      5.6699 
   0  13   2      3.0418      0.5271      2.3500     -0.3893 
  -7  14   2      5.9204      0.1992      3.5330     -4.2373 
  -6  14   2      4.0592      0.2105     -1.2551      3.2220 
  -5  14   2      2.8666      0.2924      1.2676     -1.9244 
  -4  14   2      2.7104      0.3817      1.3125      2.1824 
  -3  14   2     18.6681      0.2116     14.3632    -10.3167 
  -7  15   2      3.9795      0.4554      1.9295     -2.4350 
  -6  15   2      1.0279      1.2523     -0.1184      2.2494 
  -1   2   3     29.0751      0.2684     12.6961    -24.6039 
  -1   3   3      9.8319      0.0883      6.1100      7.6181 
  -2   4   3     11.2029      0.0847     -6.4930     -8.9667 
  -1   4   3     11.6016      0.0727     -6.0462      9.7524 
  -2   5   3     29.4720      0.1171      8.3972     27.9475 
  -1   5   3     20.5760      0.1287    -12.8661     15.1714 
  -3   6   3     40.2334      0.2607     25.5658     31.1637 
  -2   6   3      6.6738      0.0647     -1.1859      6.9189 
  -1   6   3      5.5382      0.0721      2.5074      5.1874 
  -3   7   3     17.0447      0.0759     -8.2147     14.3711 
  -2   7   3      4.3441      0.0758      0.5069      4.4398 
  -1   7   3      7.5225      0.0696      6.9901     -2.7104 
  -4   8   3     11.2504      0.0813     -3.1203     10.9714 
  -3   8   3      3.4464      0.0803      1.7045      2.8400 
  -2   8   3      3.9825      0.0937      3.9990      0.8329 
  -1   8   3     14.8697      0.1202      4.4090    -14.1179 
  -4   9   3      4.9238      0.0643      4.3989     -3.3379 
  -3   9   3      5.0147      0.0747     -4.9086     -1.6100 
  -2   9   3     10.3739      0.0702     -4.6016      9.2547 
  -1   9   3      9.9765      0.1350     -2.5316      9.8799 
  -5  10   3     11.1816      0.1132      3.0038    -11.0753 
  -4  10   3      3.3221      0.1020      2.6329      1.9525 
  -3  10   3      3.3591      0.1131     -2.1776     -2.6357 
  -2  10   3      5.5908      0.1021     -4.0881      4.2787 
  -1  10   3     13.3382      0.1286      4.8041    -12.7432 
  -5  11   3     16.5334      0.1118    -11.2704    -10.6742 
  -4  11   3      2.7601      0.1794      2.2034      0.8197 
  -3  11   3      2.7691      0.1979     -2.6340     -0.1350 
  -2  11   3      3.6555      0.1350      2.9825      1.2892 
  -1  11   3      2.9990      0.1924      3.0382      0.9897 
  -6  12   3     13.1387      0.1404     -6.7506    -10.8831 
  -5  12   3     13.4912      0.1050      5.0383    -12.8373 
  -4  12   3      6.2966      0.1286      1.4258     -6.3238 
  -3  12   3      2.1496      0.3464      0.8831      1.5895 
  -2  12   3      5.3746      0.1696     -0.2748     -5.0552 
  -1  12   3      2.0209      0.3782      0.9385     -1.3144 
  -6  13   3      2.1848      0.3722      0.8179     -1.3655 
  -5  13   3      3.2993      0.1882      0.7839     -2.9924 
  -4  13   3      7.7084      0.1400     -5.9058      4.7178 
  -3  13   3      5.0760      0.1979     -1.7393      4.7230 
  -2  13   3      2.6215      0.4695      2.5316      0.7611 
  -1  13   3     10.0678      0.2504     -5.5755      8.7470 
  -7  14   3      6.4006      0.2052     -4.1037     -5.0249 
  -6  14   3      3.3321      0.4094     -1.5257     -2.5603 
  -5  14   3      0.9597      0.7372      1.4166     -0.5755 
  -4  14   3      3.0791      0.2549     -1.5223      2.2876 
   0   1   4     26.8235      0.5808     18.9882    -17.7479 
  -1   2   4      2.8027      0.1959      2.7702     -1.7917 
   0   2   4     16.3784      0.1737     -4.2909    -15.3896 
  -1   3   4      5.8421      0.0704      5.9944      0.3058 
   0   3   4      6.7674      0.0843      1.7042      6.9938 
  -2   4   4     15.0788      0.1095     15.0854     -4.0020 
  -1   4   4      5.4713      0.0819     -4.6473      2.3935 
   0   4   4      7.6692      0.0929     -6.3910     -4.1260 
  -2   5   4     19.4040      0.1007    -11.7053     15.1199 
  -1   5   4     16.0331      0.1033    -15.9580      1.8761 
   0   5   4      3.5740      0.1099     -0.0207      3.0307 
  -3   6   4     27.0408      0.1756     -7.5055     25.0041 
  -2   6   4      4.1806      0.0743      2.2041      3.4661 
  -1   6   4      7.0429      0.0902      5.3287      4.9128 
   0   6   4     10.6567      0.1150     -4.1646    -10.4392 
  -3   7   4      9.5608      0.0736     -8.9142      3.4031 
  -2   7   4      9.3177      0.0741      7.6174      5.8462 
  -1   7   4      3.8595      0.0994     -1.1699      3.6574 
   0   7   4      4.3534      0.1500      3.9975      0.8747 
  -4   8   4      7.3968      0.0801     -5.9415     -4.7698 
  -3   8   4      5.1636      0.0682      0.5436      5.2649 
  -2   8   4      6.2197      0.0765     -2.8683     -5.5281 
  -1   8   4      7.3099      0.0933      7.4521     -0.9692 
   0   8   4     33.2075      0.3089     11.1387    -31.1535 
  -4   9   4      6.2639      0.0788     -6.1462      0.7991 
  -3   9   4      1.9145      0.2597      1.5967      0.6329 
  -2   9   4      1.6490      0.3524     -0.6022     -0.8605 
  -1   9   4     15.5700      0.1195     10.1324    -11.9193 
   0   9   4     24.0021      0.2360     10.2640    -21.6290 
  -5  10   4     14.2612      0.1428    -13.9594      2.2251 
  -4  10   4      6.4247      0.1048      6.0384     -1.1436 
  -3  10   4      4.8741      0.1969      4.5553      1.1238 
  -2  10   4      5.5498      0.1414      0.8507     -5.4635 
  -1  10   4      5.3940      0.1483      4.9855     -2.6448 
   0  10   4      6.8575      0.1582      3.5700     -6.2760 
  -5  11   4     10.8576      0.0991     -3.1161     11.1877 
  -4  11   4      3.1517      0.3102      2.0075      2.1972 
  -3  11   4      2.2624      0.2674      0.8420      1.9510 
  -2  11   4      3.0980      0.1727     -0.0440     -2.9928 
  -1  11   4      2.5827      0.4921      0.6250     -2.8757 
   0  11   4      2.7898      0.4724      0.8550     -1.5170 
  -6  12   4      6.5195      0.1450     -2.6873      6.2494 
  -5  12   4     10.6472      0.1088    -10.1363      1.8531 
  -4  12   4      4.3168      0.1647     -3.3643     -1.7299 
  -3  12   4      3.1616      0.1835      0.7085      2.7179 
  -2  12   4      9.4879      0.1620      9.1414     -2.5753 
  -1  12   4      3.7164      0.2061      3.4306      1.3167 
   0  12   4      2.8305      0.4340     -1.1395     -0.1522 
  -6  13   4      4.3291      0.2151      2.8443      3.2024 
  -5  13   4      1.4040      0.6916     -1.3645      1.0242 
  -4  13   4      7.8981      0.1832     -7.2021     -2.6393 
  -3  13   4      5.7331      0.1563     -5.9005      0.3158 
  -2  13   4      3.2627      0.3800      0.2343      3.4125 
  -7  14   4      5.0737      0.2569      0.5443      4.9171 
  -6  14   4      3.3972      0.2988     -1.8754     -2.1637 
  -5  14   4      2.1100      1.4082      0.7733      1.0785 
  -1   2   5     13.8672      0.1837      2.2951     11.8846 
  -1   3   5      7.4940      0.1268     -6.9082     -0.6647 
  -2   4   5      7.0489      0.1538      5.6316     -4.5613 
  -1   4   5      7.0826      0.0727     -0.6333     -6.9363 
  -2   5   5     24.0669      0.1365    -19.9798    -13.5008 
  -1   5   5     15.0737      0.1460      0.3741    -14.3830 
  -3   6   5     34.0692      0.2499    -33.6871     -7.3030 
  -2   6   5     11.0358      0.0866     -4.3386    -10.5315 
  -1   6   5      3.5802      0.1183     -3.7952     -0.5381 
  -3   7   5     15.3393      0.0855     -3.0415    -15.0429 
  -2   7   5      4.5607      0.1006     -2.9067     -3.8299 
  -1   7   5      4.7904      0.1127     -4.0155      2.8364 
  -4   8   5      7.8773      0.1038     -3.4009     -7.0476 
  -3   8   5      2.6261      0.1928     -2.4735      0.0547 
  -2   8   5      3.7968      0.1014     -3.5695      1.1570 
  -1   8   5      8.3546      0.0921      3.7578      7.3989 
  -4   9   5      3.1912      0.1683     -2.1255      2.5013 
  -3   9   5      5.1755      0.1106      4.0036     -3.4774 
  -2   9   5      5.4633      0.1433     -1.4385     -5.2360 
  -1   9   5      6.2413      0.2128     -3.4888     -5.0966 
  -5  10   5     11.3742      0.1397      4.5757      9.8968 
  -4  10   5      4.6807      0.1143     -3.0702      3.2491 
  -3  10   5      3.4529      0.3474      3.2079      1.1257 
  -2  10   5      3.5695      0.2657      0.7569     -3.4225 
  -1  10   5      7.0963      0.1140      3.4829      6.8109 
  -5  11   5     18.3698      0.1438     17.0218      3.2241 
  -4  11   5      4.1657      0.1402     -1.9612      3.2478 
  -3  11   5      2.6275      0.2997      1.8000     -1.9935 
  -2  11   5      3.4385      0.1785     -3.0311      1.2906 
  -1  11   5      2.9389      0.2653     -2.8912      0.4420 
  -6  12   5     16.0470      0.1879     13.6111      7.0917 
  -5  12   5     13.1673      0.1470      4.3303     12.5621 
  -4  12   5      4.3875      0.2495      2.2401      3.5532 
  -3  12   5      2.4566      0.5104     -0.8579      1.5863 
  -2  12   5      3.7704      0.2188      3.3496      0.5197 
  -1  12   5      2.4334      0.4567      0.6126      1.6586 
  -6  13   5      4.4495      0.1935      0.4322      4.0592 
  -5  13   5      2.5897      0.4690      1.1030      2.1742 
  -4  13   5      5.3626      0.2317      2.5226     -4.9362 
  -1   2   6      1.6285      1.0145     -0.9823      0.3092 
   0   2   6      8.9412      0.1466      8.3277      2.9593 
  -1   3   6      5.6078      0.1328     -5.5575      0.8956 
   0   3   6      3.5879      0.2047     -3.2362     -1.5065 
  -2   4   6     12.5025      0.1390     -7.6186     10.3989 
  -1   4   6      4.0963      0.1198      1.8085     -3.5366 
   0   4   6     10.9457      0.1270     10.2588      2.9858 
  -2   5   6     11.5706      0.0919      1.3713    -11.4952 
  -1   5   6     13.0296      0.1455      9.7501     -8.5477 
   0   5   6      1.6418      0.4047      0.5174      1.6112 
  -3   6   6     12.6200      0.1326     -3.8934    -11.8694 
  -2   6   6      2.8717      0.2062     -1.7900      2.0801 
  -1   6   6      6.0068      0.1110     -6.2280      0.9443 
   0   6   6      7.1158      0.1471      7.0566      1.8383 
  -3   7   6      7.4526      0.0859      3.2702     -6.6772 
  -2   7   6      9.1077      0.1442     -9.5111      0.8915 
  -1   7   6      4.2805      0.1387     -1.8961     -3.7556 
   0   7   6      3.6698      0.2637     -2.9339      1.7516 
  -4   8   6      9.7276      0.1201      9.3825      1.9856 
  -3   8   6      2.3770      0.2031     -1.7344     -1.0629 
  -2   8   6      4.3903      0.1502      4.1866      0.1703 
  -1   8   6      5.6707      0.1325     -4.0835      4.2130 
   0   8   6     16.5558      0.2151      3.6539     16.2228 
  -4   9   6      5.6475      0.1278      5.1557     -2.3760 
  -3   9   6      2.4302      0.2864     -2.1797      0.2486 
  -2   9   6      1.2902      0.5062      0.4288     -0.7929 
  -1   9   6      8.8475      0.1666     -1.9730      8.9771 
   0   9   6     11.3405      0.1965      0.8788     11.7158 
  -5  10   6     12.6796      0.1617      8.4054     -9.5224 
  -4  10   6      6.2250      0.1486     -3.3115      5.1581 
  -3  10   6      5.8874      0.1606     -5.4285      0.4556 
  -2  10   6      3.9179      0.2377      2.6881      2.7407 
  -1  10   6      3.8313      0.2437     -1.2156      3.4159 
   0  10   6      5.3343      0.2354      1.9537      4.9598 
  -5  11   6      4.7499      0.1567     -1.9055     -4.8639 
  -4  11   6      3.6464      0.2016     -3.5427     -0.2668 
  -3  11   6      2.6221      0.3596     -1.8665     -1.1999 
  -2  11   6      1.7454      0.6024      0.2319      0.0546 
  -1  11   6      1.8447      0.6515     -0.4016     -0.1269 
  -6  12   6      2.3765      0.4400     -0.1177     -2.3988 
  -5  12   6      9.0915      0.1324      5.3189     -7.2415 
  -4  12   6      5.1801      0.2766      5.1012      0.5232 
  -3  12   6      0.0000      0.9305     -1.0367     -0.5176 
  -1   2   7      2.9704      0.3578     -2.0229     -1.0085 
  -1   3   7      3.3813      0.1970      2.5321     -1.9621 
  -2   4   7     10.7316      0.1699      3.4458     10.2393 
  -1   4   7      4.9827      0.1608      1.4359      4.3699 
  -2   5   7     20.5287      0.1698     20.8812     -0.3407 
  -1   5   7     10.4255      0.1382      5.2610      8.7558 
  -3   6   7     28.3537      0.2337     26.4290    -10.6908 
  -2   6   7     14.2243      0.1069     12.2682      7.5761 
  -1   6   7      1.0141      0.7393      1.1861     -0.5476 
  -3   7   7     13.8758      0.1005     10.3234      9.4384 
  -2   7   7      5.0548      0.1570      3.7913      3.0832 
  -1   7   7      3.2701      0.2990      2.8824     -1.5035 
  -4   8   7      4.6319      0.2043      4.0713      1.7806 
  -3   8   7      0.0000      0.8502      0.2547     -0.6481 
  -2   8   7      2.2458      0.3385      1.2555     -1.4562 
  -1   8   7      2.9754      0.3711     -2.9600      0.0215 
  -4   9   7      3.4753      0.2389      2.1828     -2.0534 
  -3   9   7      4.8817      0.1709      0.6540      4.5438 
  -2   9   7      0.0000      0.9169      0.7399      0.5480 
  -1   9   7      2.9977      0.4823      2.6689      0.0873 
  -5  10   7     10.2405      0.2197     -8.8693     -4.7208 
  -4  10   7      6.1871      0.1773     -1.7560     -5.8058 
  -3  10   7      2.8741      0.3330     -2.3178     -0.8101 
  -2  10   7      2.6235      0.5386      0.4799      0.9697 
  -1  10   7      3.0455      0.3695     -2.5286     -0.4265 
  -5  11   7     15.9411      0.1586    -14.9929      4.6516 
  -4  11   7      5.6713      0.2028     -1.6249     -5.1307 
  -3  11   7      2.7657      1.1285      1.0138      1.6236 
  -1   2   8      0.0000      1.0182     -0.0934      1.6153 
   0   2   8      4.8762      0.2690     -4.8150      2.0650 
  -1   3   8      5.8700      0.2205      5.1433     -2.5531 
   0   3   8      2.0986      0.4661      0.6680     -0.3923 
  -2   4   8     10.0796      0.1714     -0.5597    -10.6467 
  -1   4   8      2.9075      0.2956      0.8683      2.3779 
   0   4   8     12.0414      0.1786    -11.3576      2.3631 
  -2   5   8      4.6163      0.3153      2.0280      4.0303 
  -1   5   8      8.4732      0.1585     -0.8385      8.1475 
   0   5   8      4.2325      0.2600     -4.0181     -0.6296 
  -3   6   8      2.8428      0.4423      1.8639      1.2138 
  -2   6   8      4.0913      0.2169     -1.1202     -4.3691 
  -1   6   8      4.3873      0.2062      3.2691     -3.5400 
   0   6   8      3.3391      0.4196     -2.7636      1.7493 
  -3   7   8      4.1280      0.1897      2.2699      3.3015 
  -2   7   8      7.4714      0.1330      5.8118     -5.4814 
  -1   7   8      3.5564      0.2684      3.0436      1.2832 
   0   7   8      0.0000      1.0115     -0.1619     -1.0139 
  -4   8   8      8.5662      0.1789     -8.6441      2.5969 
  -3   8   8      0.0000      1.0838      0.2089     -0.2711 
  -2   8   8      2.2385      0.4285     -1.4742      1.5273 
  -1   8   8      2.7966      0.3915     -0.6293     -1.9815 
   0   8   8      3.9705      0.3927     -2.0360     -2.7457 
  -4   9   8      4.9391      0.2343     -3.1691      3.5469 
  -3   9   8      0.0000      1.6250      1.8182     -1.1720 
  -2   9   8      2.3709      0.4275      0.0543      1.3385 
  -1   2   9      4.2161      0.7938     -3.0369     -0.9259 
  -1   3   9      1.2416      0.9600     -0.7796     -1.2735 
  -2   4   9     10.5503      0.2154     -9.8642     -4.2018 
  -1   4   9      4.3799      0.2593     -1.6068     -3.3767 
  -2   5   9     14.2719      0.2216    -12.9943      6.4086 
  -1   5   9      6.3290      0.2259     -5.3259     -3.2738 
  -3   6   9     16.9995      0.2388    -11.7290     12.6973 
  -2   6   9     12.6006      0.1822    -12.7506      0.4686 
  -1   6   9      3.0170      0.4888     -0.4439     -1.3606 
  -3   7   9     10.3497      0.1721    -10.3504     -1.4524 
  -2   7   9      5.3886      0.2340     -4.5161     -2.3848 
  -1   7   9      3.5286      0.3786     -3.3709      0.1172 
  -1   2  10      2.3472      2.0656     -0.1053     -2.8157 
   0   2  10      4.3788      0.6299      2.4009     -3.0853 
  -1   3  10      4.2857      0.4213     -2.2078      3.3702 
   0   3  10      1.5732      1.2907     -0.0674     -0.3785 
  -2   4  10      5.8968      0.3364      3.7723      4.9464 
                                                     
